# Supplementary material for: Carnosic Acid against Lung Cancer: Induction of Autophagy and Activation of Sestrin-2/LKB1/AMPK Signalling
Source: Int J Mol Sci. 2024 Feb 6;25(4):1950. doi: 10.3390/ijms25041950 (PMC10888478; doi:10.3390/ijms25041950)
Supplement: Supplementary file 1 [file ijms-25-01950-s001.zip]

Archive with 1 entries (1 files):
- ijms-2792383-supplementary.pdf
